# Supplementary material for: Characterization of CRISPR Spacer and Protospacer Sequences in Paenibacillus larvae and Its Bacteriophages
Source: Viruses. 2021 Mar 11;13(3):459. doi: 10.3390/v13030459 (PMC7998209; doi:10.3390/v13030459)
Supplement: Supplementary file 1 [file viruses-13-00459-s001.zip]

Archive with 4 entries (3 files):
- viruses-1099430-supplementary/
- viruses-1099430-supplementary/Supplementary Figure 1.tif
- viruses-1099430-supplementary/Supplementary Table 1 (All P larvae spacer sequences).xlsx
- viruses-1099430-supplementary/Supplementary Table 2 (PAM sequences).xlsx
