# Supplementary material for: Characterization of CRISPR Spacer and Protospacer Sequences in Paenibacillus larvae and Its Bacteriophages
Source: Viruses. 2021 Mar 11;13(3):459. doi: 10.3390/v13030459 (PMC7998209; doi:10.3390/v13030459)
Supplement: Supplementary file 1 [file viruses-13-00459-s001.zip › viruses-1099430-supplementary/Supplementary Table 1 (All P larvae spacer sequences).xlsx]

## Sheet: ATCC 9545
>ATCC9545
Crispr1
TGGTGTGGGTGATTCCGTGTCCGTCCACCATTTGCC
GGAAAAGTATCAGGCAGACGAATACCGAATCATTCC
AGTTCTTCCATTTCCCAATACTCTTCCGTTTCCGTAT
Crispr2
ATTGCCCGCCGCGTGGGCGTCGTACCTGCCCTT
GCAGTAGCGACAGTGTATTCAGCAGTTATAAGTAG
TCACACAGCCCTCCTCAAATTATCCGCCCTTTGGC
GGAGATGAAAGCACTTTGTGAACAAAAAGAATTGG
Crispr3
ATAGCCGCGCTATATGGCGGTCGGCTTAATTG
ATTGAAAACCAAAATAACCTTTCGGAAATTATCC
GGGAATAGCAATCAATTCGGTTTGTATTTTGATGATG
ATTTACATCTGCTTCAGTTGCATATTTGTAATTGTT
AGGAATTGTTTCCTGAGGGTGTTTCAGATGATGT
Crispr4
CTTTAGCGTTGTTCGAAACTGCAATTACTTCATG
GCGTGCGGACGGCCGCCACATAATCGGGGTTTTT
ATTCGCCTGTCGCCATATGACACTGGCCACAGAACG
CATATCGTGAGTCAGGCGACTTACGATTCATACCGT
ACCCTTCGGCTTCTGCAACAGCAGATACCCGGTCATA

## Sheet: ATCC 13537
>ATCC13537
Crispr1
CCAAGTCTGGTAAACCAATGTTGACCTGCTGGA
GGACAACTGGACATATCAAAATGATTGTAGAATTG
GCGAAACACCCCACCGTTAATTTCACGCAATTTCCC
AGACGGTACGTTAATCGTACCAATGACAAGGAG
ATTTTCCCATCATTATCCGTGATGGAGATTTTAAGC
ACCCAAAATCATTTTTTCTGTGTCGGACAGCTCA
TTGTGTAAAAAACTGATTTCGAATGAGCGCCAAA
CTCATAGATTAAATCTTCCATGCCAAACATTTTACG
CAGTCCCGCAACATGAATGGGACTTGTGGGCTCTTGAC
CATGATGATGTCAAAACGCTCAACGATGTCGCCGT
TTTCGCATCGGTCACCCTGCGAAAAAATACATAA
AATCAATTCAGATTTAGAGTGAAATAGGTCCTCAA
AAAAACTCTCTCACCTAATGCATTTGCTATTGCTAGCAA
CGGAAGGGAAGACCCTACTGAAAGCAAGGAAAGA
TAAAAAACGAGATGCCAACGGGTCGCCCGGAT
Crispr2
AAGATCTTTTTGTTTTAATTCTTTTTGTATATCTT
AAAAAAGTCATACCAATCAATACCTTGTGCAACAAG
TGGAATTCTATTAGCGAAATCCAGTCAACGAGCATT
AACTCTACTGCATTGTCCGCGTTAATCTTAATCTCAA
TCATACCTTTGGCAATCATGTATTCACGGAAGCTTATAGA
TATTATTTGCGTCAAAGCAGCATGTAACTCTTCGGCCC
GTCATAAAGGAGCTGATCTAATTGGATGTTTTCG
ACCAGCTTCCGTATCCCAATCACAGCCATTATAGGCTA
TTTGATTTTTGTTGAATTGATCATTTTTTATCCCTC
GAAAAACAAATACAAAAATAATTACACCAAGAA
AGATTTCGGGACCAGCGATGACAAAACGTATGAA
CCTTGAAACTCCCAAATTGGTTAATTAAAAAGATCAC
ACCCGATGCCAGAGTACACTGCCCTCCCTGA
Crispr3
ATCGTACCCGAGCCTTCGGCATGGGAATCCAAGCCACTGGCTTCTGTTGCATTTCCTTCGGCATGAGAAGAGATTCCGCTGGCC
GTCGTGCTATTACCTTCCGCATGGGACTGACTTCCACTGGCTGTAGTGGAAAAGCCTTCGGCATGCGCCGTATCGGTGTTCGCA
GTCGTTGTCGATCCTTCCGCATGGGCTGCATCGTTGCTTGCG
ATCGTTGTCGATCCTTCGGCATGTGCTGCATCGCCGCTCGCG
Crispr5
TTCAACGTAAACCGACAGAACTCTTGCTGCCGACA
CATTGATTCATCTTCTTCACAATCCTCCTCTGCAA
GCTAAAAAGTATGTGATTGACAGGCTCACCCACAGCC
CAATTGCGTTCGGGTTGTGCTTTATACAGTAATTA
CAGTAAAACCGACCAGTACCGGGCGGCGGTCCATAG
TCGCAAAAGAATATCTGCAAGATCCCATTTCCAGT
TTGACGATTAAATCAAAATCAGACGGATATCCGACA
Crispr11
AATATGGAGCATCTGATGGAACTGGTTTAATGCGG
CCATATACCACAAATGACGCGACCCAGTTGATA
ATGAGTCTCTGTTTTGCAGTAATAGCCCGGGCT
GAGAGATTCTACCCGTTTTACTTCCGACAGCTTTTC
TTTTTCCACATCCTTAAACCGGGCAAAATATTCCG
ACATACGTTGAGCTATTCGCGGCATCGGAGGATTTCGA
ATTTTCTCAAAAGTTTTCCCGTCAACATGGACC
TTCTTAGCCATGTAAATAATCCCCTTTCGCTAAC
TTCTCTTACATCAACAATCCCTTTATAAATAAAGAGT
CCAAAGCGTTAGTTCTCTTCGGTTTACTTTGTTTTTA
TTTTAATATCGCATTGCCTAATCGCGTTTTAAGATC
TCAAGCTCGGCGACCTCGGCTCTGCGTTGGTCTA
CCTTGGGCGTCGAAAAATTCAATACCCGTTTGCTT
TTGGGCAGTATTGGTCACCTCCGATCGGATAGTCG
TTGGGCAGTATTGGTCACCTCCGATCGGATAGTCG
TACAACGTCCCTTTTAGCTCCGTTTAGTTTCTCGTACA
GCTAATGGAAAACAAAGAGAATCATATATCAAA
CTTGAAAACTCCTGTTTTATTGTTCATCATGGAA
TCGAAGTAATCACTTCCAGCCCGGGATATCTTTAGGC
TCCAATTACCGGACAATGGCCAAGAAAAAAGAAA
TGGCCGCCCCTTGGATATTCGTACAACGCACTTTC
TAATTCAAGTGATACGACCATAGCCGCATTGATGTA
ATGTTTGCGTCAACGACGGCCTGTTGCTGCTTGCTC
ATTAAAAATTTACCAAGTCAAGCCATTGACTGGGGAGC
ATCCGGTGCATCAGAGATTGGCTCAACTGTATTTCAA
CATCACCGGGGTGCAGATTTATTGTCAGCGATTTT
Crispr12
ATTTCTGTTGTACGTAGTGCTTTCAAACGTCCGGATAA
AGTCTCTGAACTTGTAGTGGCTGGAATCACTACA
CTTGATCTCAAGCTGAACAACGGTGATGAACGTCTG
TCAACATAATTTTGTTTTCTAATTAAAAGTAAATC
AAAAAACAGTGAGCGGAATCAGAAAGCAAGCCG
AATGATGGAGCAATATAAACACGCAACCAATTATA
ACTTCTTTTTCTTCAAAGGTGACCGTTTTGAAA
AATATCCACGAATTAGGTTATACTTGACGTATCTG
TCGCAATCCGTGGAATCCAGTGGGAATCAGAAGAAGCC
AATATTAAGACCATGTAATTGATTAACATGTTTGAT
ATGGACACGAAGCACCTTTCGCAATTAGCGAACACAC
ATCTTGATTAAGATACAAACTATCAATTGTGTA
ATGGACACGAAGCACCTTTCGCAATTAGCGAACACAC
CTCACCGGCCCCTAGCGTCAGTTCGTTCCAGCG
ACAACATATCCTGATCAAGCGCGTTTAGTAACCT
ATTTTAATTTTCCGTTCCCCTCGTGTTGTTATCGT
AGATGCGGTGATCGTTACGCGAGTACGTAATTTGGTCAC
ATACGGCAATGAATATGGGCCTCAACAAGTTCTA
GCTGAACTCGATATCCATATCTGGAGATAACTCTT
GGCGATCAAATGGAACCCGGGGAAACAATTAGA
AACCATGTAAACGACGACTTTGCCGTGTATTCTT
CTCAACGCTTCCAGCAAAAATAAACCCGGTATTGCCA
ATCTCTCTATCATGGAAAAAAATAGACGAATAAAGG
ACACTGTCCGTCAGAAAAAACCGACTGTTCCAC
Crispr13
CAGAAGTACCCCTTGGGACATATGATGTGAAGATT
GTGAACAGACCTCATGATGACCAATAAATGATTAC
CATTTTAGTAACAAAACTGGAATAGCTTTCGATA
TCCTGATTCTATGACAACGTCAAAATATTTCTT
TTTCGTAATGTAAGTTTCATGTTTTCCAGACAAA
GTCAATATGGGATCGATAAATTTGGAGCGAATTGATAA
GAATTTGTAAAAGTTCTACAAGATGAAGATATTAC
ACCACAATATTTTTTAGGCCATTCCAAATGCCCTTGAC

## Sheet: CCM 38
>CCM 38
Crispr2
TTCAACGTAAACCGACAGAACTCTTGCTGCCGACA
CATTGATTCATCTTCTTCACAATCCTCCTCTGCAA
GCTAAAAAGTATGTGATTGACAGGCTCACCCACAGCC
CAATTGCGTTCGGGTTGTGCTTTATACAGTAATTA
CAGTAAAACCGACCAGTACCGGGCGGCGGTCCATAG
TCGCAAAAGAATATCTGCAAGATCCCATTTCCAGT
TTGACGATTAAATCAAAATCAGACGGATATCCGACA
Crispr5
AATATGGAGCATCTGATGGAACTGGTTTAATGCGG
CCATATACCACAAATGACGCGACCCAGTTGATA
ATGAGTCTCTGTTTTGCAGTAATAGCCCGGGCT
GAGAGATTCTACCCGTTTTACTTCCGACAGCTTTTC
TTTTTCCACATCCTTAAACCGGGCAAAATATTCCG
ACATACGTTGAGCTATTCGCGGGCATCGGAGGATTTCGA
ATTTTCTCAAAAGTTTTCCCGTCAACATGGACC
TTCTTAGCCATGTAAATAATCCCCTTTCGCTAAC
TTCTCTTACATCAACAATCCCTTTATAAATAAAGAGT
CCAAAGCGTTAGTTCTCTTCGGTTTACTTTGTTTTTA
TTTTAATATCGCATTGCCTAATCGCGTTTTAAGATC
TCAAGCTCGGCGACCTCGGCTCTGCGTTGGTCTA
CCTTGGGCGTCGAAAAATTCAATACCCGTTTGCTT
TTGGGCAGTATTGGTCACCTCCGATCGGATAGTCG
TTGGGCAGTATTGGTCACCTCCGATCGGATAGTCG
TACAACGTCCCTTTTAGCTCCGTTTAGTTTCTCGTACA
GCTAATGGAAAACAAAGAGAATCATATATCAAA
CTTGAAAACTCCTGTTTTATTGTTCATCATGGAA
TCGAAGTAATCACTTCCAGCCCGGGATATCTTTAGGC
TCCAATTACCGGACAATGGCCAAGAAAAAAGAAA
TGGCCGCCCCTTGGATATTCGTACAACGCACTTTC
TAATTCAAGTGATACGACCATAGCCGCATTGATGTA
ATGTTTGCGTCAACGACGGCCTGTTGCTGCTTGCTC
ATTAAAAATTTACCAAGTCAAGCCATTGACTGGGGAGC
ATCCGGTGCATCAGAGATTGGCTCAACTGTATTTCAA
CATCACCGGGGTGCAGATTTATTGTCAGCGATTTT
Crispr6
ATTTCTGTTGTACGTAGTGCTTTCAAACGTCCGGATAA
AGTCTCTGAACTTGTAGTGGCTGGAATCACTACA
CTTGATCTCAAGCTGAACAACGGTGATGAACGTCTG
TCAACATAATTTTGTTTTCTAATTAAAAGTAAATC
AAAAAAACAGTGAGCGGAATCAGAAAGCAAGCCG
AATGATGGAGCAATATAAACACGCAACCAATTATA
ACTTCTTTTTCTTCAAAGGTGACCGTTTTGAAA
AATATCCACGAATTAGGTTATACTTGACGTATCTG
TCGCAATCCGTGGAATCCAGTGGGAATCAGAAGAAGCC
AATATTAAGACCATGTAATTGATTAACATGTTTGAT
TCCCTACCAAAAGGAGGGTAGGATTAGTGGAAGTT
ATGGACACGAAGCACCTTTCGCAATTAGCGAACACAC
ATCTTGATTAAGATACAAACTATCAATTGTGTA
ATGGACACGAAGCACCTTTCGCAATTAGCGAACACAC
CTCACCGGCCCCTAGCGTCAGTTCGTTCCAGCG
ACAACATATCCTGATCAAGCGCGTTTAGTAACCT
ATTTTAATTTTCCGTTCCCCTCGTGTTGTTATCGT
AGATGCGGTGATCGTTACGCGAGTACGTAATTTGGTCAC
ATACGGCAATGAATATGGGCCTCAACAAGTTCTA
GCTGAACTCGATATCCATATCTGGAGATAACTCTT
GGCGATCAAATGGAACCCGGGGAAACAATTAGA
AACCATGTAAACGACGACTTTGCCGTGTATTCTT
CTCAACGCTTCCAGCAAAAATAAACCCGGTATTGCCA
ATCTCTCTATCATGGAAAAAAATAGACGAATAAAGG
ACACTGTCCGTCAGAAAAAACCGACTGTTCCAC
>Crispr7
CAGAAGTACCCCTTGGGACATATGATGTGAAGATT
GTGAACAGACCTCATGATGACCAATAAATGATTAC
CATTTTAGTAACAAAACTGGAATAGCTTTCGATA
TCCTGATTCTATGACAACGTCAAAATATTTCTT
TTTCGTAATGTAAGTTTCATGTTTTCCAGACAAA
GTCAATATGGGATCGATAAATTTGGAGCGAATTGATAA
GAATTTGTAAAAGTTCTACAAGATGAAGATATTAC
ACCACAATATTTTTTAGGCCATTCCAAATGCCCTTGAC
>Crispr8
CCAAGTCTGGTAAACCAATGTTGACCTGCTGGA
GGACAACTGGACATATCAAAATGATTGTAGAATTG
GCGAAACACCCCACCGTTAATTTCACGCAATTTCCC
AGACGGTACGTTAATCGTACCAATGACAAGGAG
ATTTTCCCATCATTATCCGTGATGGAGATTTTAAGC
ACCCAAAATCATTTTTTCTGTGTCGGACAGCTCA
TTGTGTAAAAAACTGATTTCGAATGAGCGCCAAA
CTCATAGATTAAATCTTCCATGCCAAACATTTTACG
CAGTCCCGCAACATGAATGGGACTTGTGGGCTCTTGAC
CATGATGATGTCAAAACGCTCAACGATGTCGCCGT
TTTCGCATCGGTCACCCTGCGAAAAAATACATAA
AATCAATTCAGATTTAGAGTGAAATAGGTCCTCAA
AAAAACTCTCTCACCTAATGCATTTGCTATTGCTAGCAA
TAAAAAACGAGATGCCAACGGGTCGCCCGGAT
Crispr9
AAGATCTTTTTGTTTTAATTCTTTTTGTATATCTT
AAAAAAGTCATACCAATCAATACCTTGTGCAACAAG
TGGAATTCTATTAGCGAAATCCAGTCAACGAGCATT
AACTCTACTGCATTGTCCGCGTTAATCTTAATCTCAA
TCATACCTTTGGCAATCATGTATTCACGGAAGCTTATAGA
TATTATTTGCGTCAAAGCAGCATGTAACTCTTCGGCCC
GTCATAAAGGAGCTGATCTAATTGGATGTTTTCG
ACCAGCTTCCGTATCCCAATCACAGCCATTATAGGCTA
TTTGATTTTTGTTGAATTGATCATTTTTTATCCCTC
GAAAAACAAATACAAAAATAATTACACCAAGAA
AGATTTCGGGACCAGCGATGACAAAACGTATGAA
CCTTGAAACTCCCAAATTGGTTAATTAAAAAGATCAC
ACCCGATGCCAGAGTACACTGCCCTCCCTGA
>Crispr10
ATCGTACCCGAGCCTTCGGCATGGGAATCCAAGCCACTGGCTTCTGTTGCATTTCCTTCGGCATGAGAAGAGATTCCGCTGGCC
GTCGTGCTATTACCTTCCGCATGGGACTGACTTCCACTGGCTGTAGTGGAAAAGCCTTCGGCATGCGCCGTATCGGTGTTCGCA
GTCGTTGTCGATCCTTCCGCATGGGCTGCATCGTTGCTTGCG
ATCGTTGTCGATCCTTCGGCATGTGCTGCATCGCCGCTCGCG

## Sheet: DSM 25430
>DSM25430
Crispr1
TGTTTCGATGCTATATTTATACGCATCAATA
AGGGAGGGGATTTTCAGACTCAGTTTAGACTATAC
TTACAGGGGCAGGGAGGTACAGAAGATAGGAGGTAC
CTAGAGCAATGAGCATTAACGGGATTCCAATCA
AGGGAGGGGATTTTCAGACTCAGTTTAGACTATAC
TTACAGGGGCAGGGAGGTACAGAAGATAGGAGGTAC
CTAGAGCAATGAGCATTAACGGGATTCCAATCA
AATTAAGCCGACCGCCATATAGCGTGGCTAT

## Sheet: LMG 16252
>LMG16252
Crispr5
AATATGGAGCATCTGATGGAACTGGTTTAATGCGG
CCATATACCACAAATGACGCGACCCAGTTGATA
ATGAGTCTCTGTTTTGCAGTAATAGCCCGGGCT
GAGAGATTCTACCCGTTTTACTTCCGACAGCTTTTC
TTTTTCCACATCCTTAAACCGGGCAAAATATTCCG
ACATACGTTGAGCTATTCGCGGGCATCGGAGGATTTCGA
ATTTTCTCAAAAGTTTTCCCGTCAACATGGACC
TTCTTAGCCATGTAAATAATCCCCTTTCGCTAAC
TTCTCTTACATCAACAATCCCTTTATAAATAAAGAGT
CCAAAGCGTTAGTTCTCTTCGGTTTACTTTGTTTTTA
TTTTAATATCGCATTGCCTAATCGCGTTTTAAGATC
TCAAGCTCGGCGACCTCGGCTCTGCGTTGGTCTA
CCTTGGGCGTCGAAAAATTCAATACCCGTTTGCTT
TTGGGCAGTATTGGTCACCTCCGATCGGATAGTCG
TTGGGCAGTATTGGTCACCTCCGATCGGATAGTCG
TACAACGTCCCTTTTAGCTCCGTTTAGTTTCTCGTACA
GCTAATGGAAAACAAAGAGAATCATATATCAAA
CTTGAAAACTCCTGTTTTATTGTTCATCATGGAA
TCGAAGTAATCACTTCCAGCCCGGGATATCTTTAGGC
TCCAATTACCGGACAATGGCCAAGAAAAAAGAAA
TGGCCGCCCCTTGGATATTCGTACAACGCACTTTC
TAATTCAAGTGATACGACCATAGCCGCATTGATGTA
ATGTTTGCGTCAACGACGGCCTGTTGCTGCTTGCTC
ATTAAAAATTTACCAAGTCAAGCCATTGACTGGGGAGC
ATCCGGTGCATCAGAGATTGGCTCAACTGTATTTCAA
CATCACCGGGGTGCAGATTTATTGTCAGCGATTTT
Crispr6
ATTTCTGTTGTACGTAGTGCTTTCAAACGTCCGGATAA
AGTCTCTGAACTTGTAGTGGCTGGAATCACTACA
CTTGATCTCAAGCTGAACAACGGTGATGAACGTCTG
TCAACATAATTTTGTTTTCTAATTAAAAGTAAATC
AAAAAAACAGTGAGCGGAATCAGAAAGCAAGCCG
AATGATGGAGCAATATAAACACGCAACCAATTATA
ACTTCTTTTTCTTCAAAGGTGACCGTTTTGAAA
AATATCCACGAATTAGGTTATACTTGACGTATCTG
TCGCAATCCGTGGAATCCAGTGGGAATCAGAAGAAGCC
AATATTAAGACCATGTAATTGATTAACATGTTTGAT
TCCCTACCAAAAGGAGGGTAGGATTAGTGGAAGTT
ATGGACACGAAGCACCTTTCGCAATTAGCGAACACAC
ATCTTGATTAAGATACAAACTATCAATTGTGTA
ATGGACACGAAGCACCTTTCGCAATTAGCGAACACAC
CTCACCGGCCCCTAGCGTCAGTTCGTTCCAGCG
ACAACATATCCTGATCAAGCGCGTTTAGTAACCT
ATTTTAATTTTCCGTTCCCCTCGTGTTGTTATCGT
AGATGCGGTGATCGTTACGCGAGTACGTAATTTGGTCAC
ATACGGCAATGAATATGGGCCTCAACAAGTTCTA
GCTGAACTCGATATCCATATCTGGAGATAACTCTT
GGCGATCAAATGGAACCCGGGGAAACAATTAGA
AACCATGTAAACGACGACTTTGCCGTGTATTCTT
CTCAACGCTTCCAGCAAAAATAAACCCGGTATTGCCA
ATCTCTCTATCATGGAAAAAAATAGACGAATAAAGG
TTCTTCCGTTTTGGGCCAATGTGGATAGTCTGCT
ACACTGTCCGTCAGAAAAAACCGACTGTTCCAC
Crispr7
CAGAAGTACCCCTTGGGACATATGATGTGAAGATT
GTGAACAGACCTCATGATGACCAATAAATGATTAC
CATTTTAGTAACAAAACTGGAATAGCTTTCGATA
TCCTGATTCTATGACAACGTCAAAATATTTCTT
TTTCGTAATGTAAGTTTCATGTTTTCCAGACAAA
GTCAATATGGGATCGATAAATTTGGAGCGAATTGATAA
GAATTTGTAAAAGTTCTACAAGATGAAGATATTAC
ACCACAATATTTTTTAGGCCATTCCAAATGCCCTTGAC
Crispr8
CCAAGTCTGGTAAACCAATGTTGACCTGCTGGA
GGACAACTGGACATATCAAAATGATTGTAGAATTG
GCGAAACACCCCACCGTTAATTTCACGCAATTTCCC
AGACGGTACGTTAATCGTACCAATGACAAGGAG
ATTTTCCCATCATTATCCGTGATGGAGATTTTAAGC
ACCCAAAATCATTTTTTCTGTGTCGGACAGCTCA
TTGTGTAAAAAACTGATTTCGAATGAGCGCCAAA
CTCATAGATTAAATCTTCCATGCCAAACATTTTACG
CAGTCCCGCAACATGAATGGGACTTGTGGGCTCTTGAC
CATGATGATGTCAAAACGCTCAACGATGTCGCCGT
TTTCGCATCGGTCACCCTGCGAAAAAATACATAA
AATCAATTCAGATTTAGAGTGAAATAGGTCCTCAA
AAAAACTCTCTCACCTAATGCATTTGCTATTGCTAGCAA
CGGAAGGGAAGACCCTACTGAAAGCAAGGAAAGA
TAAAAAACGAGATGCCAACGGGTCGCCCGGAT
Crispr13
AAGATCTTTTTGTTTTAATTCTTTTTGTATATCTT
AAAAAAGTCATACCAATCAATACCTTGTGCAACAAG
TGGAATTCTATTAGCGAAATCCAGTCAACGAGCATT
AACTCTACTGCATTGTCCGCGTTAATCTTAATCTCAA
TCATACCTTTGGCAATCATGTATTCACGGAAGCTTATAGA
TATTATTTGCGTCAAAGCAGCATGTAACTCTTCGGCCC
GTCATAAAGGAGCTGATCTAATTGGATGTTTTCG
ACCAGCTTCCGTATCCCAATCACAGCCATTATAGGCTA
TTTGATTTTTGTTGAATTGATCATTTTTTATCCCTC
GAAAAACAAATACAAAAATAATTACACCAAGAA
AGATTTCGGGACCAGCGATGACAAAACGTATGAA
CCTTGAAACTCCCAAATTGGTTAATTAAAAAGATCAC
ACCCGATGCCAGAGTACACTGCCCTCCCTGA
Crispr11
TTCAACGTAAACCGACAGAACTCTTGCTGCCGACA
CATTGATTCATCTTCTTCACAATCCTCCTCTGCAA
GCTAAAAAGTATGTGATTGACAGGCTCACCCACAGCC
CAATTGCGTTCGGGTTGTGCTTTATACAGTAATTA
CAGTAAAACCGACCAGTACCGGGCGGCGGTCCATAG
TCGCAAAAGAATATCTGCAAGATCCCATTTCCAGT
TTGACGATTAAATCAAAATCAGACGGATATCCGACA

## Sheet: LMG 16247
>LMG 16247
Crispr5
AATATGGAGCATCTGATGGAACTGGTTTAATGCGG
CCATATACCACAAATGACGCGACCCAGTTGATA
ATGAGTCTCTGTTTTGCAGTAATAGCCCGGGCT
GAGAGATTCTACCCGTTTTACTTCCGACAGCTTTTC
TTTTTCCACATCCTTAAACCGGGCAAAATATTCCG
ACATACGTTGAGCTATTCGCGGGCATCGGAGGATTTCGA
ATTTTCTCAAAAGTTTTCCCGTCAACATGGACC
TTCTTAGCCATGTAAATAATCCCCTTTCGCTAAC
TTCTCTTACATCAACAATCCCTTTATAAATAAAGAGT
CCAAAGCGTTAGTTCTCTTCGGTTTACTTTGTTTTTA
TTTTAATATCGCATTGCCTAATCGCGTTTTAAGATC
TCAAGCTCGGCGACCTCGGCTCTGCGTTGGTCTA
CCTTGGGCGTCGAAAAATTCAATACCCGTTTGCTT
TTGGGCAGTATTGGTCACCTCCGATCGGATAGTCG
TTGGGCAGTATTGGTCACCTCCGATCGGATAGTCG
TACAACGTCCCTTTTAGCTCCGTTTAGTTTCTCGTACA
GCTAATGGAAAACAAAGAGAATCATATATCAAA
CTTGAAAACTCCTGTTTTATTGTTCATCATGGAA
TCGAAGTAATCACTTCCAGCCCGGGATATCTTTAGGC
TCCAATTACCGGACAATGGCCAAGAAAAAAGAAA
TGGCCGCCCCTTGGATATTCGTACAACGCACTTTC
TAATTCAAGTGATACGACCATAGCCGCATTGATGTA
ATGTTTGCGTCAACGACGGCCTGTTGCTGCTTGCTC
ATTAAAAATTTACCAAGTCAAGCCATTGACTGGGGAGC
ATCCGGTGCATCAGAGATTGGCTCAACTGTATTTCAA
CATCACCGGGGTGCAGATTTATTGTCAGCGATTTT
Crispr6
ATTTCTGTTGTACGTAGTGCTTTCAAACGTCCGGATAA
AGTCTCTGAACTTGTAGTGGCTGGAATCACTACA
CTTGATCTCAAGCTGAACAACGGTGATGAACGTCTG
TCAACATAATTTTGTTTTCTAATTAAAAGTAAATC
AAAAAAACAGTGAGCGGAATCAGAAAGCAAGCCG
AATGATGGAGCAATATAAACACGCAACCAATTATA
ACTTCTTTTTCTTCAAAGGTGACCGTTTTGAAA
AATATCCACGAATTAGGTTATACTTGACGTATCTG
TCGCAATCCGTGGAATCCAGTGGGAATCAGAAGAAGCC
AATATTAAGACCATGTAATTGATTAACATGTTTGAT
TCCCTACCAAAAGGAGGGTAGGATTAGTGGAAGTT
ATGGACACGAAGCACCTTTCGCAATTAGCGAACACAC
ATCTTGATTAAGATACAAACTATCAATTGTGTA
ATGGACACGAAGCACCTTTCGCAATTAGCGAACACAC
CTCACCGGCCCCTAGCGTCAGTTCGTTCCAGCG
ACAACATATCCTGATCAAGCGCGTTTAGTAACCT
ATTTTAATTTTCCGTTCCCCTCGTGTTGTTATCGT
AGATGCGGTGATCGTTACGCGAGTACGTAATTTGGTCAC
ATACGGCAATGAATATGGGCCTCAACAAGTTCTA
GCTGAACTCGATATCCATATCTGGAGATAACTCTT
GGCGATCAAATGGAACCCGGGGAAACAATTAGA
AACCATGTAAACGACGACTTTGCCGTGTATTCTT
CTCAACGCTTCCAGCAAAAATAAACCCGGTATTGCCA
ATCTCTCTATCATGGAAAAAAATAGACGAATAAAGG
ACACTGTCCGTCAGAAAAAACCGACTGTTCCAC
Crispr7
CAGAAGTACCCCTTGGGACATATGATGTGAAGATT
GTGAACAGACCTCATGATGACCAATAAATGATTAC
CATTTTAGTAACAAAACTGGAATAGCTTTCGATA
TCCTGATTCTATGACAACGTCAAAATATTTCTT
TTTCGTAATGTAAGTTTCATGTTTTCCAGACAAA
GTCAATATGGGATCGATAAATTTGGAGCGAATTGATAA
GAATTTGTAAAAGTTCTACAAGATGAAGATATTAC
ACCACAATATTTTTTAGGCCATTCCAAATGCCCTTGAC
Crispr8
CCAAGTCTGGTAAACCAATGTTGACCTGCTGGA
GGACAACTGGACATATCAAAATGATTGTAGAATTG
GCGAAACACCCCACCGTTAATTTCACGCAATTTCCC
AGACGGTACGTTAATCGTACCAATGACAAGGAG
ATTTTCCCATCATTATCCGTGATGGAGATTTTAAGC
ACCCAAAATCATTTTTTCTGTGTCGGACAGCTCA
TTGTGTAAAAAACTGATTTCGAATGAGCGCCAAA
CTCATAGATTAAATCTTCCATGCCAAACATTTTACG
CAGTCCCGCAACATGAATGGGACTTGTGGGCTCTTGAC
CATGATGATGTCAAAACGCTCAACGATGTCGCCGT
TTTCGCATCGGTCACCCTGCGAAAAAATACATAA
AATCAATTCAGATTTAGAGTGAAATAGGTCCTCAA
AAAAACTCTCTCACCTAATGCATTTGCTATTGCTAGCAA
CGGAAGGGAAGACCCTACTGAAAGCAAGGAAAGA
TAAAAAACGAGATGCCAACGGGTCGCCCGGAT
Crispr9
AAGATCTTTTTGTTTTAATTCTTTTTGTATATCTT
AAAAAAGTCATACCAATCAATACCTTGTGCAACAAG
TGGAATTCTATTAGCGAAATCCAGTCAACGAGCATT
AACTCTACTGCATTGTCCGCGTTAATCTTAATCTCAA
TCATACCTTTGGCAATCATGTATTCACGGAAGCTTATAGA
TATTATTTGCGTCAAAGCAGCATGTAACTCTTCGGCCC
GTCATAAAGGAGCTGATCTAATTGGATGTTTTCG
ACCAGCTTCCGTATCCCAATCACAGCCATTATAGGCTA
TTTGATTTTTGTTGAATTGATCATTTTTTATCCCTC
GAAAAACAAATACAAAAATAATTACACCAAGAA
AGATTTCGGGACCAGCGATGACAAAACGTATGAA
CCTTGAAACTCCCAAATTGGTTAATTAAAAAGATCAC
ACCCGATGCCAGAGTACACTGCCCTCCCTGA
Crispr10
ATCGTACCCGAGCCTTCGGCATGGGAATCCAAGCCACTGGCTTCTGTTGCATTTCCTTCGGCATGAGAAGAGATTCCGCTGGCC
GTCGTGCTATTACCTTCCGCATGGGACTGACTTCCACTGGCTGTAGTGGAAAAGCCTTCGGCATGCGCCGTATCGGTGTTCGCA
GTCGTTGTCGATCCTTCCGCATGGGCTGCATCGTTGCTTGCG
ATCGTTGTCGATCCTTCGGCATGTGCTGCATCGCCGCTCGCG
Crispr12
TTCAACGTAAACCGACAGAACTCTTGCTGCCGACA
CATTGATTCATCTTCTTCACAATCCTCCTCTGCAA
GCTAAAAAGTATGTGATTGACAGGCTCACCCACAGCC
CAATTGCGTTCGGGTTGTGCTTTATACAGTAATTA
CAGTAAAACCGACCAGTACCGGGCGGCGGTCCATAG
TCGCAAAAGAATATCTGCAAGATCCCATTTCCAGT
TTGACGATTAAATCAAAATCAGACGGATATCCGACA

## Sheet: SAG 10367
>SAG 10367
Crispr1
TAAAAACTCAATTTATAGACTCTTCAAACTCATTTAA
GCCGTATAATGCTTTCCATCACTACCGACATAATTAA
TTTTTCAAGTAGAGCCACATATTCATCCACGATGAT
GTTGCCCACATTAACAAATTTCACCCAATTATC
GATTTATGGGCACCTATATACCTCCTGGATCAGGGA
GCTTTTTCTGGGTTGTCATCTAGAATCACCCAAAAT
GTTAGACGAGCGTGTGAGGAGGCTGCAACAGGCA
GAGCGTGGTTTGAAACATAATTTTTTCCGTTTGGAAA
CACACATAGCTTGAAAGCTCCATGCTAACGTTAGG
TTGGAGCACTTCGAGTATTATCAGTTCATTAATA
TATGAATTGGATGAGTTGTGGGAAAAACTAGATGAT
GTAACAACAAGAGATACATAAACCAACAAGCCGGA
TCAACGAAAGCATGATGCAAGGGGGTATTCCCGAA
TTTCTTTTTTCTTGGCCATTGTCCGGTAATTGGA
TTGTGGAAACTATGTTGAAAGCTTGTTGAATCTATGTT
ACGCGCATCGGGTTGGCCATGAGGGGAAACTGACAGAA
CATTTCCAAAAATCAGCGCTGTGATCAGCATGGTGATT
AGTATCTAGCGGCAATCGGGTGAGGAGGGTGAAAAAT
AGAGTGGAAGGTATTAAGTGTGCCCGCTATCTCA
CTGCTAAAGGATTCCCCAATCACCTGACCTGTCTTCT
CGCTACCTGCTCAGGGACAAGGTCAGTTAGGGTA
TGGAAGAACTCGAAGCTATTATTGAGCAAAAAATAAAA
TTCATGATTTCCTTAATTGAGGAGGGGATAGAGT
TGAGGACTTTAGACTTCCCTTCATTGACACCGAGAC
CGAACATATCCGGAGTCAACTATATCAGACTCACTCA
AGGAAACCGCCGTTTCTGGCCCGTATCAGTCAAGCCT
ACCATCCTTAGATAAAGCTTTATCCACATTAAGT
GATTTGAGTGTCTAAATTGAATAATCCACTAGAA
AGCGCGGTTACAGCTTTTTCTTTGTCCGTAATA
GGGAAATCGACATCTGCTTTTAACCAAAACTTGAATG
GACACAAGGAGGTTGGAATTATAGTCGGTTGTTTAT
TTGCCAATTCCGCGATTTCCACCTGCAACGCAA
GGCTCTTTTTATGGAAACAAAATTATTCAATAATT
TATTGTTAAGTTGGCGAACCCACGGGATAACACCG
Crispr2
GCGACGCTCCCGGAATACCTCGTTTAGATCGGCCAGTG
ACGCCTTACGCCTCCTTTTTCTTGCGGATGACAAA
AGTAAAGCAAACCCTACGATCCCAGCTTGCTTTTTTGT
CAACTCTTAAAGCTCGCCACTCTCTTGAGTTATA
GCTCCCAACACCTACGAGCAACGCTTGGCGTTTGTAAA
AACTGAAACTAAGTCTTTAACTATGGCTGATATT
GCGTGCGGACGGCCGCCACATAATCGGGGTTTTT
ATTCGCCTGTCGCCATATGACACTGGCCACAGAACG
CATATCGTGAGTCAGGCGACTTACGATTCATACCGT
TGTAACCGTAGATACAGTTCATAAAATTAATGAGACT
ACCCTTCGGCTTCTGCAACAGCAGATACCCGGTCATA
CAAATGTTTTCCCTTCAGTATAGGCTCCCCTCG
GGAAACTGGCGAGCGCATCGTATGGGGGACTGCATCG
AACGCAACAAGTTTCCGGTTTGCAGTTACCAAATCCGG
AGGTTATCTCCACCTAGTCCACTCTACTTGGTCAA
ATTCGCCTGTCGCCATATGACACTGGCCACAGAACG
CATATCGTGAGTCAGGCGACTTACGATTCATACCGT
TGTAACCGTAGATACAGTTCATAAAATTAATGAGACT
ACCCTTCGGCTTCTGCAACAGCAGATACCCGGTCATA
CAAATGTTTTCCCTTCAGTATAGGCTCCCCCTCG
GGAAACTGGCGAGCGCATCGTATGGGGGACTGCATCG
AACGCAACAAGTTTCCGGTTTGCAGTTACCAAATCCGG
AGGTTATCTCCACCTAGTCCACTCTACTTGGTCAA
Crispr3
TTCAACGTAAACCGACAGAACTCTTGCTGCCGACA
CATTGATTCATCTTCTTCACAATCCTCCTCTGCAA
CAATTGCGTTCGGGTTGTGCTTTATACAGTAATTA
TCCGGAACAACCTGGTCCTGAAGATTCCGTATACAG
CCAATTCTTTTTGTTCACAAAGTGCTTTCATCTCCA
TGCTTGACGAGCTTATCGACGCTGTAGAGGGCGAGCC
TGCGATTTGGAAACCAGATATGTTTAGGCAATTTAC
CTTGGTGGAGCGTGGTTTGAAACATATTTACTTTTA
CTCGTTATACAGGACACCAATCAATGGCTTTTTTAT
CTCGTTATACAGGACACCAATCAATGGCTTTTTTAT
TACACCGGGAAACATTTATCAGAGAGTGACGCAAAA
TGCCAGGCTGACCCAAGACATACCGGAAAAACGTAG
CATCAATAAACGAAATGTGCTTAAATGAGACGCGA
Crispr4
CGGAGTTCTATCATCGTTCGTGAACTATTGAAGGAA
CGACATGGCACTAACGACAGAGGGCGATATCGTACA
ATGGCAGACGGGAAACTCGACCGATGACTTTAGTGG
CAACTCCCTTGAGGAAGAATATGAGGACATAATAAT
AGTAGCGGAAGTATATGAACCCTCCCAGGTTCGTAT
AACGATTTTACAACGATTATAACACGTAAATACAAG
Crispr5
GTCAAACCACCAAGCACGGGATTAACCGACCGTGGTCATCTT
GTCAAACAAGCGTCAATTTTACTAGTCGTTTTATCACTCGTGA
TTCAAACAAGGAGATAATTATGAACTTAAATTTAGAACAAC
TTCAAACTTCTTCAGTGGGCGGCAGGTTTGAGAATACCCTTT
Crispr6
TCAGGGAGGGCAGTGTACTCTGGCATCGGGT
AACAACGTATTTGGTTGGATGGTTAAATACAGAG
TCCTCCCTTCTATCCAACATTCTGAATGAGTTCGTACA
GGAAATGATGGAGAGATACATAGAGCATTTGCCA
ACCGTACATCCGACAGAAAAGCCAGTAGAGTTAAT
TCTAGAAGCCATTGTCAAAAAAATCACGGAAGTGTT
ATGGTGTAAGTGGTAACAATGATATGGATATAGGCA
ATTTCACTCATACAATCCCTCCAAAAAAACTGG
GGGAACAACGTGACAGCTAAATTTCCTAAACTGGTTCA
AATTCCAAAAACGTGAAAGGCCTGTAGAGCAACCAGG
AGGAATTGCCCCATATCCGGTTTTTCGGTGTCAGTG
TTGAGTTGGTTGTGTGTGTCTCTTCGGCGCCGATCTG
AACTCATCGATATGCTGCCGGCTTACTACCGAGA
TTTAAACATTGCCATAACTCTTGAAACTCTTTCGGA
GTATATGTTCATTTGGATATATATGGAGGGGATG
TTTATGTGGGTCTTCTATATGACACATATAGGTTAC
GTGTAAATCTCGGAACATACCTGCACCGTGGGTT
GTTGCGTCATCCGGCGGTGCGGGAATTTTGGTC
GGAGAATGGTCGGATGGATAAATATATCTTAGTATCT
AAAAAATTGTCTCACATAGCCAAAAACTTAGCAAAT
CGACCCGCGAGCTCGGGAAGGATTAAGGGTGTATAC
GCCCATCTTGCCGGGGTTACAGCAAAAACTTTCGGAT
TTGGTATTCTTATTTACTTCGGAGTAACCACAGAG
ATTATCTGCCGTAACACAGACAGTCCGAGAAGT
ACATCATCGGGAAGTATGTCTCTTTATCGACGGGA
GATTATCTTATTTTGAATAATGGAGGTTGGATTCAT
GTGCAACTGACTGATAGCGGAATCATCTATATG
AACGTTATGGGGACATAAACGGACTTATATTTCA
GATCAACAAAGGCTATGTAAAACGAAAGGAGTAAGA
TTAAGTGCGTATTTCTCACCGTACAGTTCAGAA
TAGATATGTTGTTAAACCTGCTAAAGTCAGGTTTT
CAAAAGCCGCGCCAGCGAACAAATAGATCAGGG
ACTCCTGGCTGCCGCACTTTTTCGATTTTAAATAC
TATAACCAGTTCCCGATCATCGAAGATAATCACGT
AAGTTCGCCAGTTTTCCGAACACTTCTGCTGTCTT
GTTTAGCAACGTCCTCCACAGTCAGACTTTCTAT
GGAAGAAGGTTGCGATAAGATCCCCGGAAGATTA
AGAAAAACTGGACGGGTTAAACACACATTTGGCG
ACTATACGAAAGGAGCTGAAGAAGAATGAATGAACC
ATCATCCCCAAATTCCAAACCATATTGCTTCTTT
ATCTTTTGGGAGAGGTAGATTCGTATACATCCCT
CAAGTACAAGCTCCGTGTATTCCTTCCCCTCAAAG
TCCCCTCCCTTACAGCACTTTAGCTACAAACCAG
ACCCATCCCTTCCGATTGAGCAAAAACGGGAGCTTGT
CCTTCAACCACTCTTTTAAAACTTTCACTTCATTTT
TTGGGCGCTTTCGTTTGTGGGAGCCACCCAAGAT
TAGAGCAGGACATCAATAGTTTTGTCTCCTACACAGA
TTCTGCTTCTTTTTTTACTTCTGATTTTTCTTTA
TTTGAGATCGCATTTTTTCTTGACCCATAATTC
TAAATTGGACTCCTAGTTCATGTAGCTTTAGATT
CACAAGGGTTGACCGATAGCTTAATCACAGCAG
TGAACGTACCCGTGACTATAACCGTGACTGATGA
CACGGGATCGCCATTGTAAGCATAGGCAAAAAGAA
ATAAATATTATCTTGAACAAGAAGGGTTCAAGGT
TCACCATTAGGTTTAAAATGCTCTTCATTATCAT
AAGGAAATCGGTCATCTTCACAAAACTTTTGATTTGAT
ACAACAGGAATGCGACGCGGTGAACTACTTGGGTTA
TTTACCCAGAGAAGGATTATGCAAAGGCTCTGGAA
GCCTTCATCCACTCGGGCAAAGTGCAGTTAACTC
Crispr7
TAACGAGGATGATCACCTACAAGAGCTTCACCA
CATTATCATGAAACGGTTCCTTTACAGGGTCATCCG
ATAATAAACGTTTGCTCGTACCTCACGTACATTT
CGATAAAGCCCGGGTATGAGCCTACCGTACC
TTCCGCATCTGTGAGTTTTGGATCAATATCAAAT
TAGGTTTTCTCGGTACCATTGTGCAAAAATTCCAA
TTGATGTGCTGAGATAAAGGACGGTGGGTTCTGTGTT
GAGTGATTTTAACCCTCCATCCCCACAATTTGTT
CGGGAATGATACGTGCGATGGCTTGAGTGATGCT
GTCAAGGTCATCGAGCCACTTTTCCCCATATTCTACT
TGCGGAGGGCAATCCCAACAGACTGACGAAAGAA
TTCTACGGCTCATACGCCCACGTTTTGCAATGGTA
TGCGGAGGGCAATCCCAACAGACTGACGAAAGAA
TTCTACGGCTCATACGCCCACGTTTTGCAATGGTA
TCATCCCCCAGAATATATAAAAGACCGCCCTTGTC
TCTAGCGATGCCTGACCACGGCGGGCTGACGATG
CTGAGCGACTGATAAGCGCCATGATGGATACTA
TTTCAACTCCTAAAGTTATGTATTTAACCCACAC
TTCCGTCTTCCACTAAAAGAAGTAGGCGATTTA
ACTATTTGCGTATACTGGTTGAGAGGTGATTTAATT
ATCGGCGAATACCGATCGTGCTGGCCCTTTATC
TTGGCAATTTCGTTTATTTCTTCGAGTTCTTTTGGT
CGATATCCCCATAAATAAAAATGTCCGCTGAACTG
ATGCTCAGGACCGAATAGGAAAAGTGGTCCTGAACG
ACATATTCCGGATAAATCTTCGGGTAATCTTGTT
AGCATTTATAAAACTTGTTTTTGCTCCCTCAACAG
AATCAAAGAAATATTTTGACGTTGTCATAGAATCAGGA
CTGACACCCCCTTAATAAGGCTAACCAGTCCTGC
GGGAGCACCATCGTACATTGCCCGATATGAGAATTTCGC
GAGATACATGTACATCAAAACGTGCTGAGCCTT

## Sheet: DSM 106052
>DSM 106052
Crispr1
ATAGCCGCGCTATATGGCGGTCGGCTTAATTG
TGATTGGAATCCCGTTAATGCTCATTGCTCTAGT
ATTAAAACCGATGACTGGCGCAATCTCCCTATC
TTGTATTCTAGTGTGTTTGGACCCGGCACCAATT
TCCGAAAAACCAACCGGGGTTTTTACGATCTTAT
GATGCATCGAATGTATTTATTTTCCCGAGGGAAAAA
GCCAGGCAGTTACTGATTTGCGTAATTGTCCGGCATG
GTAGAGTCTACCGCGTAATTGACAATGTGGATGT
GGCACTGACGCGTTAGTTACGTCTCCGTTTTCAAT
ACTGGCCGCGGAATTAAAGCCTCAATCACTCTCAC
TAAGCAAGAAGCTATTAATGACCGATTGGCTAAAA
GATGCCGGATCAATCCTTCATGACCGTCAAATAT
GGGGGTCTAAATTAAGCTGGCAGTGTTTGCTATTA
CCTCGTCTTCGCTTTCGCCATCTTCCAAATTATC
GTACCTCCTATCTTCTGTACCTCCCTGCCCCTGTAAT
GTATAGTCTAAACTGAGTCTGAAAATCCCCTCCCTT
TGCTATCAAACTTCTTTTCCGGTATTGGCCAGAA
TATTTTGCTTCCTAAATCTTCAATCTCTAGTTGTA
AATCCAAGTCTGGTAAACCAATGTTGACCTGCTGGAT
GAGCAAGCTGCAACAGAACCGAAATGGACCACT
TTTGCCTGGGCAGTCTTTAAAGAAACGATCAAT
ATTGAAAACCAAAATAACCTTTCGGAAATTATCC
GGAAAAACGCCCCAGACGTGTTGCTGCACGTCG
ATGTCAATCACCTCCTTCACATAATTTCCTTATGT
GTCCGGTGATCTCAGTATCGTCGGGAAATTTACCC
GCAGGAGAGCCCAACCTGCTGCCCGACAACATTCT
TGGATCTTCTGGCCCATGTCTCAACGCTTCCATGGT
GGGAATAGCAATCAATTCGGTTTGTATTTTGATGATG
GAATACTGACGTTGCTATGTTGTCCAAAAACGGAGGAG
TTCTGGACATCCGAAGCGTACTCAATATATTTCT
ATTTTAACAATATTAACTATGTTGAAAGTTTGTG
AATACTTGCTAAAATCCACAGGCATACTAACAG
TTCATTGTTTCAATACATTCATTAAGGAGGCCAT
AAGACCCCTTTGCAATAGCAATCAATTTCATAACTAT
TACCTAAACATATATTGGAGCGTCGATCTGAGAA
GTGGGGTATGTACCGTTTGCCTTCGGACATTACA
Crispr2
AAACTTTGATCTAATGATCAGTATAATACAATTT
AATGATTGATAGATTGATAGACTCAGAATCACTCCGT
CCGGAACTAACCGACACAGAAAAAATGATACTTGGC
AGCAATACACGGCAATCGGATACTTAGCGTTGCCAAA
CACCGACCCTCTTGAATGGTTTCAAACTTCCAGTTT
TGCCACTGAGTCGGATAGCACTCGCCCTTTTCGTTCAT
TGCAAGAGCACCAAAAAAACACAAAATAGGATACGAC
GGGATCGTTTGAATTTCCATGGGAGATTCCAGCAGGA
GGACAGGTACAAGCAGACATAGAGGCCGCTGTACAG
GAGAAAGAAATCAAGTTGGAAATCAAGCAATTG
GATGTGCGAAGGATGGCAGAGGACTGCAGGGCACAA
ATGATAACTTAATAAGCTTTTTACCAATTAATTAACT
Crispr3
TTGCTCTCGGTCTTTATTTATACCCACAAGCAAAG
TTGGAGCACTTCGAGTATTACCAGTTCATTAATA
AGGGAAATCAAAAAAGATACTCATCTTTAATAT
GAAGCAATTCGAGGAACAATCTTATCCTGGCTTAGGA
GCACTGTCTTCAAGTACCTTTGCCAGCTTACGCAGAT
TCCAGTTGCTTTTGCCGATGTTGGTGTCTACAAT
ATGTGACGGAGTCACTGCCGACAGCGCTATATCCT
GTAACAACAAGAGATACATAAACCAACAAGCCGGA
TCCTGATCTAAAAATCGTTTTGCATAACGTAACTGCT
TCAACGAAAGCATGATGCAAGGGGGTATTCCCGAA
CGTATTGCGGAAGGACGAGAGGTAATGAAACGGGG
CGTCAAAACCTGAGTTTCCTGCCGACAAGATTACGCAT
GTAGTACCAGAAGTGTATCAAAAGCTCAAAGCA
AAGTTAATCTATCGTCAAAACAAAAAGCACCATCAA
TTTCTTTTTTCTTGGCCATTGTCCGGTAATTGGA
GAGCTAAACTGGCTAATACATAAGCTCCGGACTGGA
TGAGAGTGATGGCCTACGTATATTGACGGGAAGT
GTGCTTGACCACATGGGGGCATTCATGGAAACA
TCCTGATTTAAGAAGGCCTCCTTTTCTATTGCT
TCTTTGGCTTTGGATTTAATTGGTTGTGCAGCAG
TGTCACAACAAAACTTATTCCACCTGCAAAGGGAAATT
AGCACATAAGTAAAGGAATACCCCCGGCTCTGGACATT
TCTTTGGCTTTGGATTTAATTGGTTGTGCAGCAG
TGTCACAACAAAACTTATTCCACCTGCAAAGGGAAATT
AGCACATAAGTAAAGGAATACCCCCGGCTCTGGACATT
TTCATACCCTAGATCGGATTCTCAGCACATTACA
GGGCTTTCCCTTTCTGAGATATCCGAAAGACTAAA
GCCGACACTCGCAAATACCGCACTTGGATAGCGA
TCCGACTGTGAGGGTCACCTTACGCCGGAGGAATGCA
GCCGACACTCGCAAATACCGCACTTGGATAGCGA
TCAGGTTACTTTGCATTGGGATGCTGTGTCTAATGCC
ACTATAACAATAGATTAGGGGTGGTTTAATTGGATAAG
ATCAAATGTGCAAACTCACGAAATGAGCCCTTGAGT
GAAGGAGCTTCAAGCAGGTGAACGCTATCAACT
GAAGGAGCTTCAAGCAGGTGAACGCTATCAACT
CATGCACTATGGAGCGGTTACAATTGTATCGAAAGAA
TGTACATCTTCTATAGCTTCTTCAATAGTTATCG
Crispr4
GCGACGCTCCCGGAATACCTCGTTTAGATCGGCCAGTG
ACGCCTTACGCCTCCTTTTTCTTGCGGATGACAAA
AGTAAAGCAAACCCTACGATCCCAGCTTGCTTTTTTGT
CAACTCTTAAAGCTCGCCACTCTCTTGAGTTATA
GCTCCCAACACCTACGAGCAACGCTTGGCGTTTGTAAA
AACTGAAACTAAGTCTTTAACTATGGCTGATATT
GCGTGCGGACGGCCGCCACATAATCGGGGTTTTT
GATGACAAAAAAACCGGATCAGACAGAGGAAAGA
TGTCATAAACCTTTTAATAAGTTTTTTATCTTTATCT
Crispr5
CAATTGCGTTCGGGTTGTGCTTTATACAGTAATTA
TGCATACATGTTCTTTTTGCGGCTCCATTGTAACAC
CCAATTCTTTTTGTTCACAAAGTGCTTTCATCTCCA
GGAAGCTGACCGAAAGAGACTAATCGCCGTACAAGA
GCCAAAGGGCGGATAATTTGAGGAGGGCTGTGTGAA
CTACTTATAACTGCTGAATACACTGTCGCTACTGCA
GCAAGAAACGAAGCTTTCTTATCTCCAAAAGCTAC
AAGGGCAGGTACGACGCCCACGCGGCGGGCAATA
Crispr6
ATACGGAAACGGAAGAGTATTGGGAAATGGAAGAACT
GGCTTGGGGCCCTTGTCGCTGCACCGATCAATGCTG
TCCTCATGCCGCCAGATGCAAGCGGATGCCTGCTGC
GGAAGTACTACAATGAAGAAACAACCCGAATGTTAT
TTCCTCATAGTCTCCATATTCCGAATCCATCATTTC
TTAACGTTATTTAGGGGAATCAGCTTCCCTCTCGTA
AAAGTTTCGATGAGATACAACGCACCCGTAAGAGGA
TACTTGGAGTACAGTGGCGTACAAAGTCTACCAGGA
GGAATGATTCGGTATTCGTCTGCCTGATACTTTTCC
CGGCTTTTAAGTAGGCAAACGTTCCACTAAACCCCA
GTCCCCATGTCGTAAACTCCTCCACATTCTCCAACA
ACACAGAGACGGGAGACATTATACCGAGATTTACTA
GATACTATGGAATTGACCTAGAACACGCTATCGCAA
GGGGCTCATACAAGAAGCAAAAGATATTACACAGCT

## Sheet: DSM7030
>DSM7030
Crispr3
DSM 7030	TATGACCGGGTATCTGCTGTTGCAGAAGCCGAAGGGT
DSM 7030	ACGGTATGAATCGTAAGTCGCCTGACTCACGATATG
DSM 7030	CGTTCTGTGGCCAGTGTCATATGGCGACAGGCGAAT
DSM 7030	AAAAACCCCGATTATGTGGCGGCCGTCCGCACGC
DSM 7030	CATGAAGTAATTGCAGTTTCGAACAACGCTAAAG
Crispr4
DSM 7030	ACATCATCTGAAACACCCTCAGGAAACAATTCCT
DSM 7030	AACAATTACAAATATGCAACTGAAGCAGATGTAAAT
DSM 7030	CATCATCAAAATACAAACCGAATTGATTGCTATTCCC
DSM 7030	GGATAATTTCCGAAAGGTTATTTTGGTTTTCAAT
DSM 7030	CAATTAAGCCGACCGCCATATAGCGCGGCTAT
Crispr5
DSM 7030	CCAATTCTTTTTGTTCACAAAGTGCTTTCATCTCC
DSM 7030	GCCAAAGGGCGGATAATTTGAGGAGGGCTGTGTGA
DSM 7030	CTACTTATAACTGCTGAATACACTGTCGCTACTGC
DSM 7030	AAGGGCAGGTACGACGCCCACGCGGCGGGCAAT
Crispr6
DSM 7030	ATACGGAAACGGAAGAGTATTGGGAAATGGAAGAACT
DSM 7030	GGAATGATTCGGTATTCGTCTGCCTGATACTTTTCC
DSM 7030	GGCAAATGGTGGACGGACACGGAATCACCCACACCA
