# Supplementary material for: Characterization of CRISPR Spacer and Protospacer Sequences in Paenibacillus larvae and Its Bacteriophages
Source: Viruses. 2021 Mar 11;13(3):459. doi: 10.3390/v13030459 (PMC7998209; doi:10.3390/v13030459)
Supplement: Supplementary file 1 [file viruses-13-00459-s001.zip › viruses-1099430-supplementary/Supplementary Table 2 (PAM sequences).xlsx]

## Sheet: Sheet1
TAACTCTTTC	GAAAAAGTAC
CCCATTAATA	CGATGTAAAC
CGTCTGATTC	GTATTTGACG
GGTGTACTTG	GAAAAGTGGA
TACTGTTTTC	GTACGGCAGT
GGGGATTTTC	GAAAAATTGG
CGCTTGGTTT	GAAAAAAGAG
GATTGCTTCT	AATTCGCGAA
ATGGTCTGAA	GAACAATATA
CATACCACCC	GAACATAAAC
ACTCATTTCT	GAATCGCTAT
CCAGTCCACG	CGAAATTGAT
CCGCGGCAAT	GAACGGCTCC
GACTTGACCA	GAAGTGCTTT
ACCAGCCTTC	AAAGAAATCA
TGAAGCCTGC	GAAGTGGTTT
CTCTTCATCT	GAAATCAAAC
AAAAGGTTCA	AGAGGGTGAT
